# Supplementary material for: Sarcopenia Severity and the Accumulation of Geriatric Syndromes Among Older Adults: A Cross-Sectional Study from Vietnam
Source: Geriatrics (Basel). 2026 Apr 23;11(3):51. doi: 10.3390/geriatrics11030051 (PMC13214922; doi:10.3390/geriatrics11030051)
Supplement: Supplementary file 1 [file geriatrics-11-00051-s001.zip]

Archive with 1 entries (1 files):
- geriatrics-4122158-supplementary.pdf
